# Supplementary material for: An Improved Model of Heat-Induced Hyperalgesia—Repetitive Phasic Heat Pain Causing Primary Hyperalgesia to Heat and Secondary Hyperalgesia to Pinprick and Light Touch
Source: PLoS One. 2014 Jun 9;9(6):e99507. doi: 10.1371/journal.pone.0099507 (PMC4050052; doi:10.1371/journal.pone.0099507)
Supplement: Data S1 — Raw data of experiment 1 and 2. BR 200–400 mN wide soft brush, C area of RHP application, CW 3 mN cotton wisp, DMA dynamic mechanical allodynia (pain to light touch), EXP experiment, HPT heat pain threshold, ID subject identification, MPS rating of pain to punctate stimuli (calibrated pinpricks), P1-3: skin areas adjacent to the area of RHP application, PCM acetaminophen, QT 100 mN cotton wool tip, RHP repetitive heat pain, SHP rating of suprathreshold heat pain, WDT warm detection threshold. (XLSX) [file pone.0099507.s001.xlsx]

## Sheet: pain ratings to RHP
exp 1		heat pain rating
	ID	block 1	2	3	4	5	6	7	8	9	10	mean
	1	1.64	1.81	1.88	1.89	1.87	1.85	1.9	1.9	1.94	1.94	1.862
	2	1.8	1.79	1.86	1.87	1.85	1.84	1.86	1.84	1.9	1.9	1.851
	3	1.87	1.91	1.94	1.93	1.95	1.95	1.97	1.96	1.97	1.98	1.943
	4	1.78	1.82	1.87	1.9	1.91	1.87	1.86	1.86	1.92	1.94	1.873
	5	0.97	1	1.23	1.21	1.23	1.23	1.23	1.42	1.38	1.48	1.238
	6	1.83	1.9	1.79	1.83	1.89	1.87	1.77	1.7	1.86	1.63	1.807
	7	1.91	1.95	1.96	1.97	1.98	1.95	1.97	1.97	1.97	1.94	1.957
	8	1.78	1.77	1.82	1.88	1.9	1.92	1.91	1.94	1.97	1.97	1.886
	9	1.21	1.34	1.23	1.07	1.25	1.38	1.14	1.07	1.14	1.12	1.195
	10	1.81	1.87	1.86	1.85	1.87	1.88	1.89	1.84	1.89	1.88	1.864
	11	1.81	1.84	1.8	1.74	1.81	1.92	1.82	1.85	1.86	1.86	1.831
	12	1.71	1.67	1.54	1.65	1.69	1.65	1.73	1.64	1.72	1.77	1.677
	13	1.93	1.9	1.93	1.91	1.87	1.89	1.88	1.9	1.87	1.88	1.896
	14	1.83	1.84	1.88	1.87	1.93	1.82	1.86	1.9	1.9	1.97	1.88
	15	1.77	1.65	1.72	1.78	1.81	1.86	1.81	1.86	1.84	1.9	1.8
	16	1.67	1.71	1.87	1.87	1.89	1.79	1.91	1.9	1.93	1.84	1.838
	17	1.76	1.83	1.87	1.88	1.87	1.92	1.86	1.89	1.94	1.95	1.877
	18	1.78	1.84	1.87	1.88	1.86	1.77	1.74	1.86	1.83	1.84	1.827
	mean	1.71444	1.74667	1.77333	1.77667	1.80167	1.79778	1.78389	1.79444	1.82389	1.82167	1.78344
exp 2 (PCM)	1	1.72	1.68	1.8	1.84	1.85	1.86	1.86	1.9	1.92	1.93	1.836
	5	1.08	0.99	1.19	1.19	1.15	0.94	0.53	1.34	1.38	1.4	1.119
	9	1.56	1.45	1.8	1.78	1.82	1.45	1.79	1.44	1.58	1.74	1.641
	10	1.77	1.65	1.77	1.84	1.87	1.88	1.82	1.79	1.94	1.91	1.824
	14	1.49	1.65	1.67	1.59	1.73	1.77	1.74	1.8	1.76	1.79	1.699
	15	1.76	1.79	1.87	1.88	1.86	1.93	1.73	1.88	1.72	1.84	1.826
	16	1.57	1.51	1.74	1.86	1.73	1.77	1.84	1.92	1.94	1.93	1.781
	18	1.34	1.51	1.45	1.48	1.45	1.38	1.44	1.38	1.42	1.36	1.421
	mean	1.51	1.50714	1.64143	1.66	1.65857	1.58857	1.55571	1.65	1.67714	1.71	1.61586

## Sheet: pinprick ratings
exp 1		log transformed pinprick ratings																																								control side
		pre																				post																				pre
		central zone										zone P1										central zone										zone P1										central zone
	ID	8 mN	16 mN	32 mN	64 mN	128 mN	256 mN	512 mN	BR	CW	QT	8 mN	16 mN	32 mN	64 mN	128 mN	256 mN	512 mN	BR	CW	QT	8 mN	16 mN	32 mN	64 mN	128 mN	256 mN	512 mN	BR	CW	QT	8 mN	16 mN	32 mN	64 mN	128 mN	256 mN	512 mN	BR	CW	QT	8 mN	16 mN	32 mN	64 mN	128 mN	256 mN	512 mN	BR
	1	0.447989	0.367539	0.449937	0.515646	0.66625	0.693066	0.860963	-1	-1	-1	0.356048	0.097558	0.268002	0.414161	0.515515	0.704165	0.748454	-1	-1	-1	0.649824	0.661837	0.948434	0.920995	1.13112	1.19714	1.2444	-1	-1	-1	0.758912	0.670683	0.763305	0.819967	0.99372	1.00209	1.12816	-1	-1	-1	0.243717	0.153723	0.277546	0.472274	0.626414	0.671384	0.805228	-1
	2	-0.791721	-1	-0.677443	-0.701728	0.00252611	0.819196	1.31196	-1	-1	-1	-0.658486	-1	-0.318999	0.362997	0.632768	0.129627	1.28854	-1	-1	-1	0.220868	1.06368	1.48448	1.44371	1.58289	1.52042	1.74507	-0.735556	-0.206668	-1	1.09694	0.730033	1.00951	1.15412	1.34853	1.56625	1.59558	-0.735556	-0.471112	-0.437284	-0.262834	-0.229005	-0.344662	0.384904	0.571996	1.05652	1.37716	-1
	3	0.70757	0.76692	1.18662	0.993768	1.57843	1.68817	1.83594	-1	-1	-1	1.34027	1.36582	1.44713	1.47614	1.6429	1.69753	1.79958	-1	-1	-1	1.38274	1.24272	1.50709	1.58712	1.7129	1.77244	1.86883	0.688613	0.699421	0.729006	1.2387	1.36192	1.47755	1.6705	1.65432	1.78521	1.87723	0.55343	0.47636	0.211916	1.09945	1.05437	1.25351	1.30207	1.74395	1.81586	1.89205	-1
	4	-0.0639039	-0.0639039	-0.00422153	0.101075	0.556615	0.885621	1.25351	-1	-1	-1	-0.0603869	-0.1692	-0.116552	0.336601	0.47636	0.824396	1.20454	-1	-1	-1	0.125497	0.286959	0.556615	0.861202	1.15895	1.41041	1.4951	-1	-0.583443	-1	0.209889	0.0413927	0.55343	0.68985	0.902832	1.07461	1.36185	-1	-1	-1	0.0449097	-0.221849	0.0484268	0.203366	0.178145	0.914359	1.24342	-1
	5	-0.717005	0.249017	0.190498	0.649051	0.885621	1.01483	1.10911	-1	-1	-1	-0.151016	-0.0339773	0.708401	0.826271	0.979902	1.00432	1.10911	-1	-1	-1	-0.257622	0.0838923	0.461168	0.868326	1.13396	1.31694	1.38038	-1	-1	-1	0.425406	-0.316972	0.70757	0.885621	1.03925	1.2728	1.39967	-1	-1	-1	-1	-0.717005	-0.717005	0.131979	0.70757	0.944971	1.03925	-1
	6	0.70757	0.70757	0.70757	1.0845	1.27835	1.40842	1.52282	-1	-1	-1	0.76692	0.76692	0.76692	0.76692	1.24342	1.31357	1.46841	-1	-1	-1	1.00432	0.544107	1.18365	1.2785	1.60117	1.6872	1.74482	-1	-1	-1	1.12387	1.06474	1.12409	1.21872	1.49332	1.63279	1.75466	-1	-1	-1	0.70757	0.70757	0.70757	0.70757	0.841823	1.12387	1.33827	-1
	7	0.664328	0.577845	0.76692	0.885621	1.12387	1.33848	1.44354	-1	-1	-1	0.534603	0.534603	0.826271	0.723679	1.00475	1.18365	1.54315	-1	-1	-1	0.842804	1.21936	1.32296	1.55339	1.84215	1.88047	1.93429	0.425406	0.70757	0.0245421	1.12387	0.885621	1.24406	1.52847	1.60543	1.78205	1.92407	-0.316972	0.0245421	-0.658486	0.577845	0.577845	0.76692	0.783029	1.00517	1.12387	1.49332	-1
	8	0.0413927	0.0413927	0.320787	0.877598	1.05437	1.23611	1.57373	-1	-1	-1	0.209889	0.364029	0.364029	0.724781	1.01526	1.40482	1.65418	-1	-1	-1	0.965374	1.0302	1.43715	1.51273	1.74133	1.78208	1.94724	0.914873	0.76692	0.611543	0.884018	0.826271	1.27262	1.49332	1.74168	1.89171	1.84741	0.497265	0.541554	0.420194	0.153723	0.343124	0.45864	0.47636	0.878413	1.17898	1.51688	-1
	9	-1	-0.583443	-0.375164	0.0131018	0.447989	0.525059	0.660923	-1	-1	-1	-0.318999	-0.791721	-0.0207267	-0.0207267	0.357995	0.457533	0.607457	-1	-1	-1	0.0692671	-0.0545552	0.391824	0.367539	0.531067	0.66127	0.805228	-1	-1	-1	0.153723	0.131386	0.209889	0.299882	0.568301	0.636194	0.748454	-1	-1	-1	-0.527278	-0.318999	-0.0207267	0.211836	0.481818	0.525059	0.657518	-1
	10	-1	-0.316972	-0.0525281	0.94929	1.16534	1.21956	1.33272	-1	-1	-1	0.134846	0.582167	0.6305	0.835841	0.883746	1.20038	1.29409	-1	-1	-1	0.5598	0.716713	0.99372	1.04622	1.29717	1.32006	1.51262	-0.527278	0.364029	-1	0.538926	0.134846	0.825584	0.994192	1.19934	1.26015	1.44247	0.410781	0.112509	-0.185764	-1	-0.471112	0.134846	0.646609	0.736308	0.974482	1.22517	-1
	11	0.0413927	0.0413927	0.0413927	0.211836	0.322219	0.500775	0.661604	-1	-1	-1	0.0413927	0.0413927	0.0413927	0.243717	0.209889	0.45935	0.60281	-1	-1	-1	0.277546	0.209889	0.51216	0.66148	0.83823	0.891818	1.06901	-0.791721	-0.583443	-0.791721	0.174628	0.153723	0.435066	0.632768	0.725737	0.927652	0.988617	-1	-1	-1	0.097558	0.0413927	0.097558	0.153723	0.153723	0.414161	0.692708	-1
	12	0.243717	0.30183	0.617681	0.75186	0.907151	1.08877	1.21233	-1	-1	-1	0.645371	0.419764	0.660923	0.767314	0.931562	1.09548	1.27196	-1	-1	-1	0.748454	0.667278	0.752908	0.739604	1.10127	1.23154	1.35873	-1	-1	-1	0.590554	0.755156	0.816352	0.861504	1.02433	1.17182	1.30471	-1	-1	-1	0.299882	0.187552	0.515646	0.554671	0.799095	0.917262	1.17035	-1
	13	-1	-0.735556	-0.583443	-0.318999	-0.0207267	0.286959	0.590443	-1	-1	-1	-0.527278	-0.791721	-0.229005	0.243717	-0.17284	0.457533	0.885621	-1	-1	-1	0.331041	0.886046	0.868326	1.00475	1.24438	1.45836	1.7406	-1	-1	-1	0.7492	0.752385	0.752385	1.00475	1.15937	1.31357	1.57626	-1	-1	-1	-0.583443	-1	-0.583443	-0.583443	0.00161011	0.0354386	0.621087	-1
	14	-0.110721	-0.110721	0.0692671	0.356048	0.544017	0.763862	0.952353	-1	-1	-1	0.159261	0.22138	0.454023	0.693066	0.744904	0.711076	1.07986	-1	-1	-1	0.666327	0.826271	1.15895	1.43147	1.5025	1.54326	1.88509	-0.360214	0.215101	0.308704	1.13481	1.04126	1.26297	1.38721	1.7066	1.83056	1.81299	0.168674	-0.0186996	0.202503	0.0692671	0.243717	0.44461	0.60213	0.768979	0.86326	1.05544	-1
	15	-0.1692	-0.1692	0.215353	0.12198	0.454023	0.685208	0.947415	-1	-1	-1	-0.636091	-0.568328	-0.480461	-0.163369	0.213964	0.497632	0.721773	-1	-1	-1	0.30183	0.568301	0.575939	0.534473	0.869667	0.824396	1.0785	-0.735556	-0.0768921	-0.84437	0.397857	0.461856	0.702846	0.488225	0.723679	0.874879	1.1781	-0.527278	-0.318999	-0.791721	-0.229406	-0.540667	-0.371647	-0.1692	0.217374	0.628405	0.870701	-1
	16	-1	0.0838923	-0.16334	0.237524	0.885621	1.27295	1.44349	-1	-1	-1	-0.658486	-0.658486	0.484757	0.544107	1.26272	1.22881	1.48948	-1	-1	-1	1.02447	1.13467	0.866135	1.29791	1.55649	1.6408	1.78338	-0.316972	0.425406	-0.257622	0.956051	0.460337	1.07418	1.31343	1.39692	1.46776	1.71283	-1	-1	-1	-1	-0.316972	-0.257622	0.484757	0.826271	1.07418	1.25351	-1
	17	0.153723	0.0413927	0.209889	0.364029	0.55343	0.804255	1.02821	-1	-1	-1	0.153723	0.187552	0.266054	0.187552	0.423705	0.783029	1.00432	-1	-1	-1	0.807103	0.596798	0.723679	0.842034	1.13396	1.26272	1.34179	-1	-0.701728	-1	0.901385	0.866454	0.924272	0.920552	1.21303	1.22866	1.38038	-1	-1	-1	0.097558	0.153723	0.101075	0.397857	0.478307	0.826271	0.944971	-1
	18	-0.229005	0.413966	0.563111	0.656275	0.949697	1.10666	1.27612	-1	-1	-1	-0.166886	0.277546	0.362997	0.966937	1.03267	1.20733	1.17611	-1	-1	-1	0.960664	0.973709	1.00432	1.09969	1.22163	1.32825	1.376	-1	-1	-1	1.01686	0.976428	1.11642	0.998688	1.28062	1.32081	1.4504	-1	-1	-1	0.15575	-0.0768921	0.566274	0.717356	0.812869	1.12341	1.14586	-1
	mean	-0.170771	0.0340535	0.193494	0.430471	0.741933	0.96322	1.16762	-1	-1	-1	0.0647051	0.0469608	0.339759	0.55165	0.744399	0.908901	1.16386	-1	-1	-1	0.59335	0.703215	0.930528	1.0584	1.28893	1.37387	1.51728	-0.579911	-0.331874	-0.623329	0.748644	0.610973	0.904005	1.0201	1.20983	1.33553	1.47132	-0.608314	-0.59188	-0.679925	-0.0586515	-0.02386	0.170973	0.415436	0.657213	0.900652	1.13016	-1
exp 2 (PCM)	1	0.097558	0.097558	0.187552	0.30183	0.588306	0.714404	1.00011	-1	-1	-1	0.097558	0.299882	0.153723	0.447989	0.751287	0.824887	0.905817	-1	-1	-1	0.097558	0.097558	0.507045	0.652963	1.04567	1.05869	1.21353	-1	-1	-1	0.367539	0.243717	0.299882	0.414161	0.855523	1.01073	1.16707	-1	-1	-1	0.209889	0.322219	0.410781	0.525059	0.660923	0.723122	0.943345	-0.677443
	5	-0.658486	-0.735556	-0.471112	0.6305	0.55343	0.885621	0.979902	-1	-1	-1	-1	-0.394042	-0.070248	0.211916	0.6305	0.885621	1.03571	-1	-1	-1	-0.316972	-0.316972	0.467037	0.425406	1.07418	1.22866	1.46036	-1	-1	-1	-0.394042	-0.471112	-0.0237904	0.271266	0.855008	1.18458	1.2728	-1	-1	-1	-1	-0.471112	-1	-0.206668	0.55343	0.826271	0.976357	-1
	9	-0.239637	-0.324831	0.0212899	0.130103	0.332428	0.333711	0.491362	-1	-1	-1	-0.480461	-0.377479	-0.221849	0.0449097	-0.0112556	0.209889	0.333711	-1	-1	-1	0.097558	0.097558	0.187552	0.356048	0.510188	0.704511	0.794642	-1	-1	-1	0.266054	-0.0112556	0.178145	0.299882	0.473301	0.439519	0.709839	-1	-1	-1	-0.0639039	-0.272182	0.0503743	0.097558	0.333711	0.481818	0.583172	-1
	10	-0.527278	-0.262834	0.097558	0.333711	0.733249	0.799138	1.02079	-1	-1	-1	-0.375164	-0.110721	0.153723	0.423705	0.574335	0.920995	0.97129	-1	-1	-1	-0.471112	-0.527278	0.336601	0.564701	1.02085	1.12265	1.16181	-1	-1	-1	-0.493449	0.0354386	0.266054	0.433607	0.929196	1.07064	1.21046	-1	-1	-1	-0.791721	-0.791721	-0.527278	0.243717	0.45935	0.776701	0.964653	-1
	14	0.544017	0.569538	0.902154	1.07532	1.2032	1.49332	1.62682	-1	-1	-0.735556	0.587258	0.61278	0.945396	0.842379	1.27871	1.35782	1.57272	-1	-1	-1	0.723679	0.621087	0.886046	1.0641	1.6173	1.77221	1.9009	-0.471112	-0.735556	-0.471112	0.664328	0.705959	0.944971	1.12387	1.52617	1.6872	1.82634	-1	-1	-0.735556	0.662717	0.569538	0.569538	0.799138	1.03982	1.49332	1.61691	-1
	15	-0.701728	0.097558	0.112509	0.264622	0.680437	0.861202	1.2728	-1	-1	-1	0.22138	-0.285171	0.131386	0.354616	0.637195	0.736308	1.22881	-1	-1	-1	-0.241929	-0.241929	0.76692	0.531093	1.13224	1.0939	1.4095	-0.195177	0.112509	-0.583443	0.534603	0.146337	0.637195	0.81796	0.94929	0.896133	1.25136	-0.285171	0.0692671	-0.285171	-0.583443	-0.166886	0.0131018	0.311374	0.606583	0.783029	1.2728	-1
	16	0.118823	-0.316972	0.460337	0.0245421	0.544532	1.27295	1.4095	-1	-1	-1	0.0838923	-0.316972	0.0245421	0.955483	1.00432	1.25351	1.48948	-1	-1	-1	0.0838923	0.0838923	1.0996	1.44247	1.54777	1.66323	1.89171	-0.599136	-0.316972	-0.658486	0.178174	0.76692	1.01483	1.16946	1.39723	1.60761	1.76757	-0.658486	-0.658486	-1	-0.658486	-0.316972	0.0838923	0.76692	0.885621	1.23787	1.27709	-1
	18	0.097558	0.209889	0.187552	0.266054	0.583172	0.56321	0.70076	-1	-1	-1	0.097558	0.153723	0.243717	0.389876	0.423705	0.500775	0.612784	-1	-1	-1	0.277546	0.131386	0.343124	0.45935	0.721804	0.764239	0.93643	-1	-1	-1	0.414161	0.097558	0.531067	0.583853	0.77909	0.764006	0.911798	-1	-1	-1	0.209889	0.097558	0.266054	0.333711	0.534603	0.60213	0.650698	-1
	mean	-0.158647	-0.0832062	0.18723	0.378335	0.652344	0.865444	1.06276	-1	-1	-0.966945	-0.0959973	-0.0522498	0.170049	0.458859	0.6611	0.836226	1.01879	-1	-1	-1	0.0312774	-0.0068371	0.57424	0.687016	1.08375	1.17601	1.34611	-0.783178	-0.742502	-0.83913	0.192171	0.189195	0.481045	0.639257	0.970601	1.08255	1.26466	-0.867957	-0.823652	-0.877591	-0.251882	-0.128695	-0.016692	0.358851	0.634255	0.865533	1.03563	-0.95968
x mN	pinprick stimulus intensity
BR	soft brush
CW	cotton wisp
QT	cotton wool tip (q-tip)
[truncated: 32 more columns]

## Sheet: MPS & DMA
exp 1		test side								control side
		pre				post				pre				post
	ID	MPS C	MPS P1	DMA C	DMA P1	MPS C	MPS P1	DMA C	DMA P1	MPS C	MPS P1	DMA C	DMA P1	MPS C	MPS P1	DMA C	DMA P1
	1	0.571627	0.443415	-1	-1	0.964823	0.876691	-1	-1	0.464327	0.504022	-1	-1	0.469183	0.404649	-1	-1
	2	-0.148172	0.0623503	-1	-1	1.29444	1.21442	-0.647408	-0.547984	0.364868	0.686737	-1	-1	0.0934406	0.406443	-1	-1
	3	1.25106	1.53848	-1	-1	1.58198	1.58078	0.70568	0.413902	1.45161	1.5949	-1	-1	1.47397	1.51811	-1	-0.161409
	4	0.380684	0.356536	-1	-1	0.842105	0.69055	-0.861148	-1	0.344397	0.350404	-1	-1	0.374078	0.44368	-1	-1
	5	0.483019	0.634717	-1	-1	0.712435	0.773337	-1	-1	0.0556803	0.278146	-1	-1	0.0807196	0.220761	-1	-1
	6	1.05954	1.0133	-1	-1	1.29197	1.3446	-1	-1	0.876321	0.911015	-1	-1	1.02874	1.08744	-1	-1
	7	0.971516	0.907243	-1	-1	1.51363	1.44194	0.38584	-0.316972	0.904001	0.842889	-1	-1	0.921531	0.964017	-1	-1
	8	0.735054	0.819569	-1	-1	1.48801	1.42243	0.764445	0.486338	0.715159	0.89171	-1	-1	0.860018	0.97553	-1	-1
	9	-0.0445048	0.0386873	-1	-1	0.395949	0.392547	-1	-1	0.144175	0.179728	-1	-1	0.286555	0.277033	-1	-1
	10	0.47106	0.79451	-1	-1	1.06376	0.913643	-0.38775	0.112509	0.3209	0.498684	-1	-1	0.544286	0.770688	-1	-1
	11	0.260087	0.234278	-1	-1	0.637161	0.576885	-0.722295	-1	0.235832	0.282174	-1	-1	0.263706	0.305991	-1	-1
	12	0.731906	0.827482	-1	-1	0.942825	0.932061	-1	-1	0.634923	0.622765	-1	-1	0.668534	0.549369	-1	-1
	13	-0.254475	-0.019139	-1	-1	1.07621	1.04399	-1	-1	-0.298885	-0.106265	-1	-1	-0.159571	0.285063	-1	-1
	14	0.352015	0.58051	-1	-1	1.2877	1.45377	0.0545304	0.117492	0.5782	0.700549	-1	-1	0.654271	0.701303	-1	-1
	15	0.29794	-0.0592686	-1	-1	0.679015	0.689634	-0.552273	-0.545999	0.0579369	0.0858982	-1	-1	0.00886092	-0.136032	-1	-1
	16	0.394305	0.527557	-1	-1	1.32912	1.19736	-0.0497291	-1	0.294875	0.639486	-1	-1	0.551624	0.364939	-0.866379	-0.740897
	17	0.450705	0.429419	-1	-1	0.958297	1.0621	-0.900576	-1	0.428538	0.380285	-1	-1	0.424012	0.570327	-0.930574	-1
	18	0.67669	0.693815	-1	-1	1.13775	1.16575	-1	-1	0.634947	0.721523	-1	-1	0.894784	0.789205	-1	-1
	mean	0.484137	0.553069	-1	-1	1.06129	1.02814	-0.529922	-0.60841	0.449652	0.553368	-1	-1	0.52261	0.583693	-0.989848	-0.945115
exp 2 (PCM)	1	0.42676	0.310143	-1	-1	0.667572	0.622661	-1	-1	0.542191	0.50874	-0.892481	-1	0.365883	0.299468	-1	-1
	5	0.169186	0.0374317	-1	-1	0.574529	0.384959	-1	-1	-0.0459605	0.154228	-1	-1	0.00935359	0.21309	-1	-1
	9	0.106347	-0.187817	-1	-1	0.39258	0.336498	-1	-1	0.172935	0.0659979	-1	-1	0.256825	0.193057	-1	-1
	10	0.313476	0.19477	-1	-1	0.458317	0.493134	-1	-1	0.0476714	0.307974	-1	-1	0.358762	0.423219	-1	-1
	14	1.0592	0.807689	-0.911852	-1	1.22647	1.21126	-0.55926	-0.911852	0.964426	1.01877	-1	-1	1.01854	0.95795	-1	-1
	15	0.369629	0.253065	-1	-1	0.635686	0.747555	-0.222037	-0.167025	0.319509	0.378449	-1	-1	0.208142	0.190476	-1	-1
	16	0.501959	0.436782	-1	-1	1.11608	1.12883	-0.524865	-0.772324	0.467991	0.5491	-1	-1	0.65914	0.682225	-1	-1
	18	0.372599	0.177767	-1	-1	0.519126	0.583076	-1	-1	0.384949	0.371454	-1	-1	0.32757	0.398465	-1	-1
	mean	0.414894	0.253729	-0.988982	-1	0.698796	0.688497	-0.78827	-0.8564	0.356714	0.419339	-0.98656	-1	0.400527	0.419744	-1	-1

## Sheet: WDT, HPT, SHP
exp 1		test side																								control side
		pre												post												pre												post
	ID	WDT C	WDT P1	WDT P2	WDT P3	HPT C	HPT P1	HPT P2	HPT P3	SHP C	SHP P1	SHP P2	SHP P3	WDT C	WDT P1	WDT P2	WDT P3	HPT C	HPT P1	HPT P2	HPT P3	SHP C	SHP P1	SHP P2	SHP P3	WDT C	WDT P1	WDT P2	WDT P3	HPT C	HPT P1	HPT P2	HPT P3	SHP C	SHP P1	SHP P2	SHP P3	WDT C	WDT P1	WDT P2	WDT P3	HPT C	HPT P1	HPT P2	HPT P3	SHP C	SHP P1	SHP P2	SHP P3
	1	1.52634	1.55145	1.54324	1.55348	47.6	46.7667	47.6333	47.5	1.0659	1.15627	1.14445	0.98746	1.15627	1.14445	0.98746	0.571627	47.1	47.9333	48.3667	47.7	1.54818	1.55023	1.55469	1.67394	1.68154	1.68544	1.67943	1.77328	41.5333	50.9333	45.9333	45.8333	0.876691	-1	-1	1.54116	1.52892	1.53824	1.54613	1.61944	46.5667	46.5	45.8667	48.2667	0.932552	0.869683	0.768581	0.464327
	2	1.53529	1.5336	1.53487	1.53949	46.4667	46.1333	45	46.1	1.69984	1.6391	1.66515	1.59896	1.6391	1.66515	1.59896	-0.148172	42.3333	46.3	47.2667	47.1	1.55226	1.53949	1.54033	1.62771	1.66652	1.67547	1.67394	1.85046	46.2333	45.9	45.6333	45.5667	1.21442	-0.647408	-0.547984	1.5302	1.53782	1.53233	1.53063	1.66589	46.0333	45.5667	45.1	44.1333	1.67936	1.70316	1.46159	0.364868
	3	1.54324	1.53529	1.55267	1.54448	49.3333	49.0667	47.4	46.7	1.72885	1.80842	1.77609	1.7194	1.80842	1.77609	1.7194	1.25106	41.2333	42.9333	46.3333	45.8	1.53991	1.53824	1.54075	1.6163	1.6338	1.66683	1.66181	1.84572	47.7	47	47.9667	46.9	1.58078	0.70568	0.413902	1.55267	1.53233	1.53866	1.53908	1.67943	43.1667	39.5333	46.6667	45.2	1.81614	1.74417	1.73196	1.45161
	4	1.55023	1.53445	1.54572	1.5336	40.9667	37.6	43.6667	39.7667	1.68284	1.68629	1.70316	1.66152	1.68629	1.70316	1.66152	0.380684	44.3667	41.2	44.4	43.9333	1.5374	1.54033	1.53656	1.64803	1.61595	1.64836	1.64378	1.84572	40.7	37.9	37.5333	41.1333	0.69055	-0.861148	-1	1.54033	1.5319	1.5302	1.53318	1.61066	39.4333	39.2333	40.4333	43.8	1.73505	1.70973	1.6391	0.344397
	5	1.58092	1.55267	1.54695	1.5611	46.6333	44.1	47.2333	45.3333	1.17898	1.14445	1.10695	1.16777	1.14445	1.10695	1.16777	0.483019	47.1667	47.1	47.9	47.7	1.54572	1.59255	1.54365	1.67455	1.67394	1.68124	1.67943	0.91259	46.5333	47.2333	47.1	48.6333	0.773337	-1	-1	1.57596	1.56229	1.54859	1.56388	1.6687	47.2	44.7667	48	47.8667	0.636565	0.381601	0.846527	0.0556803
	6	1.58282	1.5619	1.55348	1.54859	45.5333	44.1	45.2333	42.3333	1.60314	1.77328	1.65786	1.72885	1.77328	1.65786	1.72885	1.05954	44.3667	46.5333	41.7333	45.2667	1.56031	1.54075	1.53908	1.64803	1.6687	1.62152	1.65674	1.90154	47.1333	45.5333	45.1	45.3333	1.3446	-1	-1	1.55307	1.54324	1.54695	1.53824	1.67425	45.5667	42.7	40.4333	39.8333	1.83118	1.86437	1.7162	0.876321
	7	1.549	1.57711	1.55871	1.55509	46.2333	44	44.4	45.9333	1.48408	1.64671	1.51577	1.60314	1.64671	1.51577	1.60314	0.971516	44.9333	45.9333	43.4	44.8	1.54613	1.53949	1.53233	1.65353	1.66307	1.63849	1.65225	1.92201	44.5667	45.7	44.1	45.2	1.44194	0.38584	-0.316972	1.54365	1.542	1.54448	1.52634	1.64998	43.0667	45	46.9333	47.1667	1.75897	1.70973	1.66515	0.904001
	8	1.56427	1.5555	1.55711	1.54777	45.8667	44.3667	47.7333	46.9	1.71297	1.65786	1.67936	1.59896	1.65786	1.67936	1.59896	0.735054	42.0333	44.4	44.8	45.4	1.55871	1.55104	1.56031	1.62463	1.64836	1.65225	1.65801	1.93189	42.8	42.9333	43.6	42.4333	1.42243	0.764445	0.486338	1.54283	1.55348	1.54572	1.55751	1.63246	44.9	43.1333	42.8667	46.3667	1.84093	1.79791	1.83851	0.715159
	9	1.55226	1.53908	1.58808	1.58206	48.9	49.4667	49.4333	48.7	0.846527	1.28625	1.08002	0.796147	1.28625	1.08002	0.796147	-0.0445048	51.2667	50.3667	50.1667	49.5	1.57326	1.6149	1.60995	1.71068	1.703	1.70128	1.69548	0.969917	48.4	47.8667	48.4667	48.6667	0.392547	-1	-1	1.5611	1.53949	1.55951	1.56859	1.68574	47.5667	47.6667	47.9667	46.0333	0.98746	0.91259	1.11981	0.144175
	10	1.55226	1.54531	1.5302	1.53487	41.1333	40.3333	45.4667	40.6	1.76187	1.75015	1.71297	1.65786	1.75015	1.71297	1.65786	0.47106	40.0333	41.4667	42.0667	44.7333	1.55429	1.53991	1.53275	1.60351	1.61875	1.62497	1.6516	1.7844	44.6667	43.7333	42.2667	42.7333	0.913643	-0.38775	0.112509	1.54941	1.56976	1.54324	1.54736	1.65095	44.2667	44.8	43.5333	43.3667	1.78985	1.78164	1.7162	0.3209
	11	1.56781	1.55711	1.56388	1.53698	45.8	45.4333	44.4333	45.8333	1.43173	1.4949	1.36506	1.13231	1.4949	1.36506	1.13231	0.260087	45.3	46.9667	46.2	46	1.59952	1.57519	1.54407	1.65706	1.67271	1.66558	1.6637	1.25952	47.3667	45.7667	46.9667	46.6667	0.576885	-0.722295	-1	1.5611	1.55186	1.5555	1.549	1.67639	45.4333	44.8333	47.1667	46.9333	1.16777	0.822067	0.636565	0.235832
	12	1.54033	1.56781	1.5615	1.5374	44.0333	45.2667	45.3667	41.0667	1.25023	1.33523	1.45578	1.55472	1.33523	1.45578	1.55472	0.731906	46.2	43.9667	43.8333	44.5667	1.5748	1.5567	1.55469	1.66558	1.64411	1.64279	1.64998	1.81101	44.6	44.8333	44.2667	43.0667	0.932061	-1	-1	1.5682	1.54859	1.56663	1.54654	1.65031	44.9667	42.5	41.7333	43.0333	1.33523	1.50546	1.59473	0.634923
	13	1.56937	1.55751	1.54407	1.53275	42.8667	46.4667	45.7667	46.6	1.80056	1.72257	1.74115	1.69984	1.72257	1.74115	1.69984	-0.254475	44.9333	47.1	46.9	46.8667	1.5611	1.5611	1.53572	1.65353	1.67394	1.6721	1.67179	1.82622	43.6	46.9667	47.2333	46.6333	1.04399	-1	-1	1.55831	1.53698	1.55751	1.54489	1.64048	45.2667	46.9667	47.3333	47.6667	1.64292	1.71297	1.7194	-0.298885
	14	1.52806	1.52892	1.52504	1.53403	42.1	42.4	43.0667	39.3667	1.5774	1.68629	1.62744	1.69984	1.68629	1.62744	1.69984	0.352015	41.1667	44.8333	44.1667	44.0333	1.53614	1.53487	1.53275	1.6156	1.65257	1.64608	1.64477	1.88007	40.4	41.6667	44	42.5667	1.45377	0.0545304	0.117492	1.52763	1.53275	1.53445	1.52849	1.60746	43.4667	45.4	42.1333	42.5333	1.72885	1.57296	1.68972	0.5782
	15	1.53105	1.53824	1.53949	1.542	45.5667	45.5667	45.0667	44.8667	1.38616	1.35779	1.34288	1.39967	1.35779	1.34288	1.39967	0.29794	41	45.9	46.2333	44.9	1.5559	1.54283	1.54407	1.61384	1.66276	1.66589	1.65321	1.79255	44.4333	44.9333	45.7667	45.5	0.689634	-0.552273	-0.545999	1.53063	1.53908	1.54158	1.5319	1.64869	43.5	44.3667	45.9	43.8667	1.45578	1.36506	1.40628	0.0579369
	16	1.53949	1.53824	1.56742	1.55751	43.7	44	43.2	46.2667	1.53079	1.5774	1.53079	1.44392	1.5774	1.53079	1.44392	0.394305	44.3	45.9667	45.9667	46.8333	1.59513	1.56506	1.55307	1.64738	1.66339	1.66339	1.67148	1.74717	45.2333	45.0667	40.7667	43.6667	1.19736	-0.0497291	-1	1.55951	1.56388	1.54033	1.54941	1.65642	44.8333	45.3667	43.8	45.9667	1.5818	1.68972	1.39967	0.294875
	17	1.5374	1.54695	1.54116	1.53487	46.0667	45.3333	46.1667	46.1	1.45578	1.4949	1.50022	1.63525	1.4949	1.50022	1.63525	0.450705	46.3333	47.9667	46.9667	47.2	1.53949	1.5336	1.53698	1.66683	1.68184	1.67271	1.67486	1.85281	44.2667	46.1333	45.8667	46.6333	1.0621	-0.900576	-1	1.54448	1.54365	1.54365	1.53403	1.64706	44.4	47.5333	47.3	48.0667	1.59896	1.55472	1.64292	0.428538
	18	1.6163	1.59292	1.62394	1.54033	48.2667	49.2	48.9333	47.2667	1.64292	1.66874	1.55935	1.53079	1.66874	1.55935	1.53079	0.67669	44.7333	48.9	48.4333	47.8	1.62428	1.57596	1.55831	1.6516	1.6902	1.68604	1.68034	1.84572	49	47.5667	48.0333	48.6667	1.16575	-1	-1	1.61979	1.56427	1.56624	1.6017	1.69108	49.2	48.3667	48.6333	48.9333	1.69649	1.7194	1.66874	0.634947
	mean	1.55369	1.55078	1.55431	1.54536	45.3926	44.9778	45.8444	44.8463	1.49114	1.54926	1.50914	1.47869	1.54926	1.50914	1.47869	0.480003	44.3778	45.8759	45.8407	46.1185	1.56125	1.55512	1.54723	1.64735	1.66195	1.66169	1.66459	1.70848	44.9537	45.4259	45.0333	45.3241	1.04292	-0.511705	-0.626706	1.55334	1.54568	1.54632	1.54649	1.65308	44.9352	44.6796	45.1	45.5019	1.51199	1.46761	1.45898	0.455989
exp 2 (PCM)	1	1.54531	1.55226			44.0333	45.6667			1.24282	1.38045			1.67728	-1			47.3333	47.8333			1.542	-1			1.66589	-1			45.4333	46.7667			1.21126	-0.55926			1.53487	-1			46.4667	47.6333			1.63564	-1
	5	1.55307	1.55469			45.0667	45.3667			0.570915	0.570915			1.5774	1.53079			49.2	48.2			1.59513	1.56506			1.66339	1.66339			46.6333	46.5333			1.19736	-0.0497291			1.56388	1.54033			47.8333	46.2667			1.5818	1.68972
	9	1.54324	1.56467			47.0667	46.4667			1.16414	1.13052			1.66874	1.55935			47.8667	46.3667			1.62428	1.57596			1.6902	1.68604			47.8	46.1333			1.16575	-1			1.56427	1.56624			46.2333	46.6333			1.69649	1.7194
	10	1.54407	1.56467			45.6333	45.7667			1.30941	1.42994			1.67728	-1			45.4667	44.9667			1.5559	-1			1.66055	-1			41.7333	44.7667			0.747555	-0.222037			1.66181	-1			42.3	44.7333			1.77467	-1
	14	1.53318	1.53318			46.4333	45.9333			1.58142	1.67728			1.15627	1.14445			47.2	46.2333			1.54818	1.55023			1.68154	1.68544			45.6667	45.8667			0.876691	-1			1.52892	1.53824			47.2	46.6			0.932552	0.869683
	15	1.53105	1.53148			44.8333	45.1			1.71829	1.67728			1.75015	1.71297			46.3333	45.6667			1.55429	1.53991			1.61875	1.62497			33.3	45.7333			0.913643	-0.38775			1.56976	1.54324			45	44.5			1.78985	1.78164
	16	1.54324	1.55064			43.9667	43.9667			1.53807	1.69031			0.570915	-1			45.6333	45.6333			1.61979	-1			1.68395	-1			44.3333	46.3667			0.384959	-1			1.57054	-1			44.2	46.7			0.190129	-1
	18	1.54572	1.56388			46.5333	43.5			1.0543	1.19534			1.13052	-1			44.6	45.2			1.58282	-1			1.66714	-1			43.2	42.6333			0.336498	-1			1.54982	-1			45.5333	46.1333			1.21496	-1
	mean	1.54236	1.55193			45.4458	45.2208			1.27242	1.344			1.40107	0.243447			46.7042	46.2625			1.5778	0.278895			1.66643	0.33248			43.5125	45.6			0.854214	-0.652347			1.56798	0.273506			45.5958	46.15			1.35201	0.257555

## Sheet: HSAL
		pain suffering			pain anxiety			pain sharpness			pain rhythm
exp 1	ID	block 1	block 5	block 10	block 1	block 5	block 10	block 1	block 5	block 10	block 1	block 5	block 10
	1	34	51	56	23	33	39	26	17	20	10	6	8
	2	34	41	51	9	12	15	35	39	41	11	14	15
	3	30	49	54	9	15	24	25	29	32	14	14	17
	4	23	39	33	4	4	4	24	24	26	4	5	8
	5	3	7	9	0	1	6	5	3	4	3	6	6
	6	36	47	40	11	11	16	13	11	14	9	10	12
	7	29	48	43	13	25	26	38	50	51	20	26	24
	8	31	30	30	13	14	14	26	30	30	21	27	27
	9	14	17	13	2	0	0	17	12	8	10	8	8
	10	22	28	16	12	16	8	9	13	9	7	10	9
	11	43	44	49	11	17	19	22	27	28	11	14	14
	12	39	48	48	30	29	32	27	27	22	14	10	11
	13	35	33	37	10	7	4	33	31	38	10	7	8
	14	33	41	32	13	19	16	32	35	25	12	14	14
	15	30	51	56	23	31	31	25	35	34	6	9	12
	16	26	42	27	9	14	12	28	35	32	14	19	32
	17	30	41	50	19	26	28	35	38	42	21	26	28
	18	46	46	45	18	20	17	27	29	31	20	22	23
	mean	29.8889	39.0556	38.2778	12.7222	16.3333	17.2778	24.8333	26.9444	27.0556	12.0556	13.7222	15.3333
exp 2 (PCM)	1	38	57	64	30	33	34	17	10	5	6	6	6
	5	5	5	6	2	1	1	7	4	6	2	4	5
	9	36	45	44	8	9	6	15	12	19	9	6	6
	10	15	23	27	0.208333	0.319444	0.375	33	14	18	11	13	13
	14	8	10	10	0	1	3	11	15	19	16	7	5
	15	34	38	42	15	23	17	38	47	42	6	13	16
	16	10	30	30	3	14	18	15	25	31	7	20	29
	18	4	11	11	1	0	0	7	11	9	5	6	4
	mean	18.75	27.375	29.25	7.40104	10.1649	9.92188	17.875	17.25	18.625	7.75	9.375	10.5

## Sheet: area of flare & hyperalgesia
		pre		post
	ID	flare	area of hyperalgesia	flare	area of hyperalgesia
exp 1	1	0	0	39.22	66.49
	2	0	0	40.82	70.32
	3	0	0	44.74	86.54
	4	0	0	31.66	62.64
	5	0	0	56.96	79.13
	6	0	0	40.03	66.03
	7	0	0	39.8	99.31
	8	0	0	42.68	110.18
	9	0	0	41.11	73.83
	10	0	0	37.82	87.92
	11	0	0	38.07	94.83
	12	0	0	48.03	71.18
	13	0	0	38.93	91.92
	14	0	0	36.15	115.09
	15	0	0	42.46	86.33
	16	0	0	30.6	78.92
	17	0	0	50.03	76.52
	18	0	0	39.23	79.84
	mean	0	0	41.0189	83.1678
exp 2 (PCM)	1	0	0	13.19	26.4
	5	0	0	35.58	39.15
	9	0	0	30.45	28.97
	10	0	0	17.81	48.54
	14	0	0	29.46	36.13
	15	0	0	29.37	26.91
	16	0	0	24.2	32.55
	18	0	0	40.81	31.08
	mean	0	0	29.6686	34.7614

## Sheet: time course pain ratings & area
pain ratings primary hyperalgesia (log difference to contralateral control)
ID	immediately after RHP	1 h post	2 h post	4 h post	8 h post	12 h post	24 h post
S1	0.576386	0.558058	0.684366	0.462556	0.652858	0.45	0.25
S2	0.354551	1.03838	0.771466	0.621442	0.536248	0.511261	0.120412
S3	0.632027	0.485667	0.419552	0.470823	0.260206	0.313856	0.153452
S4	0.719388	0.515498	0.416477	0.4	0.376732	0.369977	0.131354
S5	0.30103	0.239069	0.2	0.16	0.12	0.08	0.0584512
S6	1.13941	1.13941	0.8	0.6	0.4	0.2	0.108777
S7	0.64437	0.64437	0.609151	0.432384	0.521816	0.347847	0.253521
S8	0.724505	0.990542	0.637133	0.331245	0.392107	0.472387	0.360435
mean	0.636458	0.701374	0.567268	0.434806	0.407496	0.343166	0.17955
pain ratings secondary hyperalgesia (log difference to contralateral control)
S1	0.576565	0.84653	0.393747	0.497045	0.516728	0.45	0.2
S2	0.280569	0.771466	0.631672	0.549638	0.351005	0.285194	0.117965
S3	0.435057	0.301453	0.153839	0.322859	0.133801	0.159671	0.201574
S4	0.494005	0.176803	0.287641	0.28	0.273843	0.25061	-0.0626529
S5	0.239069	0.118657	0.1	0.08	0.06	0.04	0.0292256
S6	0.854213	0.854213	0.7	0.55	0.4	0.2	0.0869485
S7	0.407892	0.407892	0.380231	0.203851	0.335898	0.189769	0.116174
S8	0.414044	0.43607	0.390424	0.0646237	0.165634	0.114579	0.0853537
mean	0.462677	0.489136	0.379694	0.318502	0.279614	0.211228	0.0968235
radius and area of secondary hyperalgesia
ID	immediately after RHP	1 h post	2 h post	4 h post	8 h post	12 h post	24 h post	max. area 1h post
S1	54.2222	61.0077	58.8314	57.7132	60.2405	47.506	20.8205	116.936
S2	43.6733	56.5362	48.9449	48.9741	42.8077	41.0173	28.5093	100.423
S3	34.0048	34.0208	40.4857	41.5988	41.2858	35.4648	35.4648	36.3638
S4	43.1753	55.5845	38.777	41.7101	33.8955	33.3871	27.598	97.0704
S5	45.4216	54.0428	43.5729	40.2147	36.7948	30.0309	27.3768	91.7601
S6	46.4557	54.0428	43.5729	40.2147	36.7948	30.5711	23.9241	91.7601
S7	44.2697	57.856	43.5729	40.2147	36.7948	30.0309	30.5801	105.166
S8	44.2697	34.7249	43.5729	40.2147	36.7948	30.5711	27.6389	37.8843
mean radius	44.4365	50.977	45.1663	43.8569	40.6761	34.8224	27.7391	84.6704
mean area	64.819	91.7601	59.65	50.8098	42.5354	28.3344	23.5475
